# Supplementary material for: Endotoxin Pretreatment Mitigates Myocardial Ischemia-Reperfusion Injury Through Preservation of Mitochondrial Respiration: A Combined Assessment of In Vivo, Ex Vivo, and In Vitro Data
Source: Int J Mol Sci. 2025 Nov 19;26(22):11162. doi: 10.3390/ijms262211162 (PMC12653926; doi:10.3390/ijms262211162)
Supplement: Supplementary file 1 [file ijms-26-11162-s001.zip]

Archive with 1 entries (1 files):
- ijms-3958702-supplementary.pptx
